# Supplementary material for: A model of multiple tumor marker for lymph node metastasis assessment in colorectal cancer: a retrospective study
Source: PeerJ. 2022 Apr 11;10:e13196. doi: 10.7717/peerj.13196 (PMC9009328; doi:10.7717/peerj.13196)
Supplement: Supplemental Information 5 [file peerj-10-13196-s005.txt]

Categorical data in all raw data were based on the following rules：

Sex(1=Male, 2=Female)
T(1 = pathological stage T1, 2 = pathological stage T2, 3 = pathological stage T3, 4 = pathological stage T4)
N(0=without regional lymph node metastasis，1=with 1-3 regional lymph node metastases, 2=with more than 4 regional lymph node metastases)
M(0=without distant metastasis, 1=with distant metastasis)
